# Supplementary material for: The Carbon Footprint of Bioinformatics
Source: Mol Biol Evol. 2022 Feb 10;39(3):msac034. doi: 10.1093/molbev/msac034 (PMC8892942; doi:10.1093/molbev/msac034)
Supplement: msac034_Supplementary_Data [file msac034_supplementary_data.zip]

Archive with 4 entries (4 files):
- Additional file 3.docx
- Additional_file1.xlsx
- Additional_file2.xlsx
- Additional_file4.txt
