# Supplementary material for: The Carbon Footprint of Bioinformatics
Source: Mol Biol Evol. 2022 Feb 10;39(3):msac034. doi: 10.1093/molbev/msac034 (PMC8892942; doi:10.1093/molbev/msac034)
Supplement: msac034_Supplementary_Data [file msac034_supplementary_data.zip › Additional_file1.xlsx]

## Sheet: Sheet1
Task	Name of the tool	Number of cores	CPU or GPU	Usage factor	Memory (GB)	CPU model	Number of hours	Notes
cis-eQTL mapping	FastQTL	1	CPU	1	52	Xeon E5-2699 v3	0.01
cis-eQTL mapping	TensorQTL	1	GPU	1	52	Tesla P100 PCIe	3.1e-05
eQTL mapping	TensorQTL v1.0.2	8	GPU	1	192	Tesla P100 PCIe	1.24
eQTL mapping	LIMIX v2.0.3	N/A	CPU	N/A	N/A	N/A	N/A	Combined limix pipeline. Total footprint is summation of rows 6,7, and 8
eQTL mapping_part1	LIMIX v2.0.3	1	CPU	1	40.71	Xeon Gold 6142	9462.44	part 1 of total limix pipeline
eQTL mapping_part2	LIMIX v2.0.3	1	CPU	1	56.51	Xeon Gold 6142	232.32	part 2 of total limix pipeline
eQTL mapping_part3	LIMIX v2.0.3	1	CPU	1	220.9	Xeon Gold 6142	10.15	part 3 of total limix pipeline
Metagenome classification (short read)	Centrifuge	1	CPU	1	12	Any	0.97
Metagenome classification (short read)	Kraken	1	CPU	1	21	Any	0.33
Metagenome classification (short read)	Kraken/Bracken	1	CPU	1	154	Any	1.67
Metagenome classification (long read)	MetaMaps	1	CPU	1	262	Any	209.89
PBMC-RNAseq: QC check on rawData	FastQC	18	CPU	1	8	Xeon E5-2683 v4	370.17	Part 1 of total RNA-seq pipeline
PBMC-RNAseq: adapter removal	TrimGalore	18	CPU	1	8	Xeon E5-2683 v4	79.74	Part 2 of total RNA-seq pipeline
PBMC-RNAseq: optical duplicates removal	bbmap/clumpify	16	CPU	1	8	Xeon E5-2683 v4	11.31	Part 3 of total RNA-seq pipeline
PBMC-RNAseq: Alignment	STARv2.7.0e	32	CPU	1	8	Xeon E5-2683 v4	23.98	Part 4 of total RNA-seq pipeline
RNA-seq QC pipeline	RNA-seq QC	.	.	.	.	.	485.2	This is for the entire pipeline RNA-seq. Total footprint is summation of rows 13 to 16
GWAS	BOLT-LMM v2.3	8	CPU	1	100	Xeon E5-2683 v4	60.96
GWAS	BOLT-LMM v1	8	CPU	1	100	Xeon E5-2683 v4	224.16
RNA-seq read alignment (human)	STAR	16	CPU	0.47	35	Xeon E5-2665	0.1	Pragmatic scaling factors are used to scale running time to CPU time	i.e. they have the same impact as utilising the CPU time in the Barruzo et al. manuscript
RNA-seq read alignment (human)	HISAT2	16	CPU	0.98	5	Xeon E5-2665	0.03
RNA-seq read alignment (human)	TopHat2	16	CPU	0.75	16	Xeon E5-2665	2.24
RNA-seq read alignment (human)	Novoalign	1	CPU	1	64	Xeon E5-2665	32.19
RNA-seq read alignment (malaria)	STAR	16	CPU	0.81	8	Xeon E5-2665	2.46
RNA-seq read alignment (malaria)	HISAT2	16	CPU	0.98	1	Xeon E5-2665	0.03
RNA-seq read alignment (malaria)	TopHat2	16	CPU	0.9	13	Xeon E5-2665	1.42
RNA-seq read alignment (malaria)	Novoalign	1	CPU	1	21	Xeon E5-2665	38.07
Metagenome assembly	MetaSPAdes	4	CPU	1	60	Xeon E5-4650L	29.4
Metagenome assembly	MEGAHIT	4	CPU	1	12	Xeon E5-4650L	15.6
Metagenome assembly	MetaVelvet k101	8	CPU	1	130	Xeon E5-4650L	1.1
De novo human genome assembly	ABySS	64	CPU	1	34	Xeon E7-8867 v3	20
De novo human genome assembly	MEGAHIT	64	CPU	1	197	Xeon E7-8867 v3	26
Molecular dynamics simulation	AMBER18	1	GPU	1	0	Tesla V100	75
Molecular dynamics simulation	NAMD v2.13	1	GPU	1	0	Tesla V100	400
Protein docking	AutoDock Vina	1	CPU	1	0.05	Xeon X5660	40972.2
Protein docking	Glide v57111	1	CPU	1	0.05	Xeon X5660	1027.78
Protein docking	rDock	1	CPU	1	0.05	Xeon X5660	12250
Transcript isoform abundance measurement	Cufflinks	1	CPU	1	11	Any	3.5
Transcript isoform abundance inference	Cufflinks	16	CPU	1	12	Any	1.75
Transcript isoform abundance measurement	RSEM	1	CPU	1	9	Any	47.17
Transcript isoform abundance inference	RSEM	16	CPU	1	21	Any	8.83
Transcript isoform abundance measurement	Sailfish	1	CPU	1	7	Any	0.7
Transcript isoform abundance inference	Sailfish	16	CPU	1	7	Any	0.23
Genome assembly scaffolding (short read)	SGA	1	CPU	1	30	Any	7.08
Genome assembly scaffolding (short read)	SSPACE	1	CPU	1	30	Any	0.14
Genome assembly scaffolding (short read)	SOAPdenovo2	1	CPU	1	30	Any	0.19
Genome assembly scaffolding (long read)	SGA	1	CPU	1	30	Any	1.59
Genome assembly scaffolding (long read)	SSPACE	1	CPU	1	30	Any	0.06
Genome assembly scaffolding (long read)	SOAPdenovo2	1	CPU	1	30	Any	0.08
Phylogenetics (codon model)	Beast/Beagle	1	CPU	1	2	Xeon E5-2680 v3	7.75
Phylogenetics (codon model)	Beast/Beagle	2	CPU	1	2	Xeon E5-2680 v3	4.17
Phylogenetics (codon model)	Beast/Beagle	4	CPU	1	2	Xeon E5-2680 v3	2.42
Phylogenetics (codon model)	Beast/Beagle	6	CPU	1	2	Xeon E5-2680 v3	1.72
Phylogenetics (codon model)	Beast/Beagle	8	CPU	1	2	Xeon E5-2680 v3	1.42
Phylogenetics (codon model)	Beast/Beagle	10	CPU	1	2	Xeon E5-2680 v3	1.25
Phylogenetics (codon model)	Beast/Beagle	12	CPU	1	2	Xeon E5-2680 v3	1.08
Phylogenetics (codon model)	Beast/Beagle	1	GPU	1	2	Tesla P100 PCIe	0.08
Phylogenetics (codon model)	Beast/Beagle	2	GPU	1	2	Tesla P100 PCIe	0.06
Phylogenetics (nucleotide model)	Beast/Beagle	2	CPU	1	8	Xeon E5-2680 v3	0.67
Phylogenetics (nucleotide model)	Beast/Beagle	4	CPU	1	8	Xeon E5-2680 v3	0.43
Phylogenetics (nucleotide model)	Beast/Beagle	6	CPU	1	8	Xeon E5-2680 v3	0.4
Phylogenetics (nucleotide model)	Beast/Beagle	8	CPU	1	8	Xeon E5-2680 v3	0.39
Phylogenetics (nucleotide model)	Beast/Beagle	10	CPU	1	8	Xeon E5-2680 v3	0.43
Phylogenetics (nucleotide model)	Beast/Beagle	12	CPU	1	8	Xeon E5-2680 v3	0.43
Phylogenetics (nucleotide model)	Beast/Beagle	1	GPU	1	8	Tesla P100 PCIe	0.27
Phylogenetics (nucleotide model)	Beast/Beagle	2	GPU	1	8	Tesla P100 PCIe	0.19
Phylogeographic modelling	Beast/Beagle	2	CPU	1	8	Xeon E5-2680 v3	3.86
Phylogeographic modelling	Beast/Beagle	4	CPU	1	8	Xeon E5-2680 v3	3.73
Phylogeographic modelling	Beast/Beagle	6	CPU	1	8	Xeon E5-2680 v3	3.69
Phylogeographic modelling	Beast/Beagle	8	CPU	1	8	Xeon E5-2680 v3	3.71
Phylogeographic modelling	Beast/Beagle	10	CPU	1	8	Xeon E5-2680 v3	3.68
Phylogeographic modelling	Beast/Beagle	1	GPU	1	8	Tesla P100 PCIe	0.64
Phylogeographic modelling	Beast/Beagle	2	GPU	1	8	Tesla P100 PCIe	0.54
Phylogenetic analyses	RAxml/ExaML, PhyML, IQ-TREE, FastTree	1	CPU	1	8	Any	300000
Phylogenetic analyses	ExaML	1	CPU	1	8	Any	367920
