# Supplementary material for: The Carbon Footprint of Bioinformatics
Source: Mol Biol Evol. 2022 Feb 10;39(3):msac034. doi: 10.1093/molbev/msac034 (PMC8892942; doi:10.1093/molbev/msac034)
Supplement: msac034_Supplementary_Data [file msac034_supplementary_data.zip › Additional_file4.txt]

An example of Quality control of RNA sequencing steps:
######################################################################
#### Input file: sample1_Read1_fastq.gz, sample1_Read2_fastq.gz   ####
#### Output directory: output/                                    ####
######################################################################
## 1.   Perform quality control checks on raw sequence data using FastQC
%fastqc <input_fastq_file_name> -o <output_directory>
%fastqc sample1 -o output/
## 2.   Adapter trimming using TrimGalore
%trim_galore --illumina --paired <input_fastq_file_Read1> <input_fastq_file_Read2> -o <output_directory>
%trim_galore --illumina -–paired sample1_Read1_fastq.gz sample1_Read2_fastq.gz -o output/
## 3.   Remove cluster reads generated by the sequencer using bbmap v38.68/clumpify.sh, where the user needs to specify a distance in the parameter and it is platform-specific. The RNA sequencing of our in-house data) was sequenced using Illumina NovaSeq. The recommended distance parameter for Illumina NovaSeq was used.
%bbmap/clumpify.sh in1=<input_fastq_file_Read1> in2=<input_fastq_file_Read2> out1=<output_fastq_file_Read1> out2=<output_fastq_file_Read2> dedupe allduplicates subs=0 optical=t dupedist=12000
%bbmap/clumpify.sh in1=sample1_Read1_val_fastq.gz in2=sample1_Read2_val_fastq.gz out1=sample1_Read1_dedupe_fastq.gz out2=sample1_Read2_dedupe_fastq.gz dedupe allduplicates subs=0 optical=t dupedist=12000
## 4.   Reads alignment using STAR2.7.0.e
%STAR --runMode alignReads --genomeDir <genome_file> --readFilesCommand zcat --readFilesIn <input_fastq_file_Read1> <input_fastq_file_Read2> --runThreadN 8 --outFileNamePrefix <output_directory/input_name> --outSAMtype BAM SortedByCoordinate --quantMode Genecounts --sjdbGTFfile <GTF_file_with_annotations>
%STAR --runMode alignReads --genomeDir ref/GRCh38/STARindex --readFilesCommand zcat --readFilesIn sample1_Read1_dedupe_fastq.gz sample1_Read2_dedupe_fastq.gz --runThreadN 8 --outFileNamePrefix output/sample1. --outSAMtype BAM SortedByCoordinate --quantMode Genecounts --sjdbGTFfile Ensemble/Homo_sapiens.GRCh38.98.gtf
________________


# Python script to run cis-eQTL mapping
import sys
import pandas as pd
import tensorqtl
from tensorqtl import genotypeio, cis, trans


# Specify root directory for analysis
path = "..."


# Specify output path (and prefix if desired). Can be set to any folder if you want it outside the analysis directory
outpath = path + "results/cis_eQTLs/"


# Get analysis chromosome from command line arguments, this in turn comes from SLURM array ID
chr = str(sys.argv[1]) 


# Set up file paths
phenotype_bed_file = path + "phenotypes/INTERVAL_RNAseq_phase1-2_filteredSamplesGenes_TMMNormalised_FPKM_Counts_foranalysis_chr" + chr + ".bed.gz"
covariates_file = path + "covariates/INTERVAL_RNAseq_phase1-2_fullcovariates_foranalysis.txt"
plink_prefix_path = path + "genotypes/INTERVAL_RNAseq_Phase1-2_imputed_b38_biallelic_MAF0.005_chr" + chr


# Read in phenotypes
phenotype_df, phenotype_pos_df = tensorqtl.read_phenotype_bed(phenotype_bed_file)


# Read in covariates and make subset to only ids that are in the phenotype file
covariates_df = pd.read_csv(covariates_file, sep='\t', index_col=0)
covariates_df = covariates_df[phenotype_df.columns].T


# Read in genotypes 
pr = genotypeio.PlinkReader(plink_prefix_path)


# load genotypes and variants into data frames
genotype_df = pd.DataFrame(pr.load_genotypes(), index=pr.bim['snp'], columns=pr.fam['iid'])
variant_df = pr.bim.set_index('snp')[['chrom', 'pos']]


# Cis gene-level mapping
cis_df = cis.map_cis(genotype_df, variant_df, phenotype_df, phenotype_pos_df, covariates_df)
tensorqtl.calculate_qvalues(cis_df, qvalue_lambda=0) # Lambda of 0 is equivalent to BH correction. Prevents crashes for chr 9, 18, 22. 
cis_df.to_csv(outpath + "tensorqtl_cis_MAF0.005_cisPerGene_chr" + chr + ".csv", index=True, index_label = "Phenotype")


# Cis nominal mapping
cisnom_df = cis.map_nominal(genotype_df, variant_df, phenotype_df, phenotype_pos_df, covariates_df, prefix=outpath + "tensorqtl_cis_MAF0.005_cisNominal_chr" + chr)
cisnom_df2 = pd.read_parquet(outpath + "tensorqtl_cis_MAF0.005_cisNominal_chr" + chr + ".cis_qtl_pairs." + chr + ".parquet")
cisnom_df2.to_csv(outpath + "tensorqtl_cis_MAF0.005_cisNominal_chr" + chr + ".csv", index = False)


# Conditional analysis # commented out because it times out
#indep_df = cis.map_independent(genotype_df, variant_df, cis_df, phenotype_df, phenotype_pos_df, covariates_df, nperm=10000)
#indep_df.to_csv(outpath + "tensorqtl_cis_MAF0.005_cisIndependent_chr" + chr + ".csv", index=True, index_label = "Phenotype")


# GxE
#interaction_s = pd.read_csv("INTERVAL_RNAseq_phase1_GxE_neutPCT.txt", sep = "\t", index_col=0, squeeze = True).T
#cisGxE_df = cis.map_nominal(genotype_df, variant_df, phenotype_df, phenotype_pos_df, covariates_df, prefix="Test_gxe", interaction_s=interaction_df)
#cis.map_nominal(genotype_df, variant_df, phenotype_df, phenotype_pos_df, covariates_df, prefix="tensorqtl_cis_MAF0.005_cisGxE_chr1",interaction_s=interaction_s, maf_threshold_interaction=0.05,group_s=None, run_eigenmt=True, output_path=outpath)
